# Supplementary material for: A Computational Recognition Analysis of Promising Prognostic Biomarkers in Breast, Colon and Lung Cancer Patients
Source: Int J Mol Sci. 2025 Jan 25;26(3):1017. doi: 10.3390/ijms26031017 (PMC11817791; doi:10.3390/ijms26031017)
Supplement: Supplementary file 1 [file ijms-26-01017-s001.zip]

Archive with 1 entries (1 files):
- ijms-3375022-supplementary.pdf
